# Supplementary material for: Effects of Polymer Blending on the Performance of a Subcutaneous Biodegradable Implant for HIV Pre-Exposure Prophylaxis (PrEP)
Source: Int J Mol Sci. 2021 Jun 18;22(12):6529. doi: 10.3390/ijms22126529 (PMC8235439; doi:10.3390/ijms22126529)
Supplement: Supplementary file 1 [file ijms-22-06529-s001.zip]

Archive with 1 entries (1 files):
- ijms-1228267-supplementary.pdf
